# Supplementary material for: Differing Susceptibilities to Certain Microbicidal Chemistries among Three Representative Enveloped Viruses
Source: Microorganisms. 2024 Mar 7;12(3):535. doi: 10.3390/microorganisms12030535 (PMC10975453; doi:10.3390/microorganisms12030535)
Supplement: Supplementary file 1 [file microorganisms-12-00535-s001.zip]

Archive with 1 entries (1 files):
- microorganisms-2800420-supplementary.pdf
